# Supplementary material for: Extracellular Vesicles and Their Zeta Potential as Future Markers Associated with Nutrition and Molecular Biomarkers in Breast Cancer
Source: Int J Mol Sci. 2023 Apr 6;24(7):6810. doi: 10.3390/ijms24076810 (PMC10094966; doi:10.3390/ijms24076810)
Supplement: Supplementary file 1 [file ijms-24-06810-s001.zip]

Archive with 1 entries (1 files):
- ijms-2265762-supplementary.pdf
